# Supplementary material for: Geospatial Variation in Vaccination Coverage and Zero-Dose Prevalence at the District, Ward and Health Facility Levels Before and After a Measles Vaccination Campaign in Nigeria
Source: Vaccines (Basel). 2024 Nov 21;12(12):1299. doi: 10.3390/vaccines12121299 (PMC11680329; doi:10.3390/vaccines12121299)
Supplement: Supplementary file 1 [file vaccines-12-01299-s001.zip]

Archive with 1 entries (1 files):
- vaccines-3269231-supplementary.pdf
